# Supplementary material for: Effect of Heading Date on the Starch Structure and Grain Yield of Rice Lines with Low Gelatinization Temperature
Source: Int J Mol Sci. 2022 Sep 15;23(18):10783. doi: 10.3390/ijms231810783 (PMC9502985; doi:10.3390/ijms231810783)
Supplement: Supplementary file 1 [file ijms-23-10783-s001.zip]

Archive with 1 entries (1 files):
- ijms-1907369-supplementary.pdf
